# Supplementary material for: Synergistic Anti-Inflammatory Activity of Apolipoprotein A-I and CIGB-258 in Reconstituted High-Density Lipoproteins (rHDL) against Acute Toxicity of Carboxymethyllysine in Zebrafish and Its Embryo
Source: Pharmaceuticals (Basel). 2024 Jan 28;17(2):165. doi: 10.3390/ph17020165 (PMC10892825; doi:10.3390/ph17020165)
Supplement: Supplementary file 1 [file pharmaceuticals-17-00165-s001.zip]

Archive with 5 entries (5 files):
- Video S1 CML 3mM+ PBS 60min.mp4
- Video S2 CML 3mM+ rHDL-1-0 60min.mp4
- Video S3 CML 3mM+ rHDL-1-0.1 60min.mp4
- Video S4 CML 3mM+ rHDL-1-0.5 60min.mp4
- Video S5 CML 3mM+ rHDL-1-1 60min.mp4
